# Supplementary material for: Reliability of Self-Reported Height and Weight in Children: A School-Based Cross-Sectional Study and a Review
Source: Nutrients. 2022 Dec 23;15(1):75. doi: 10.3390/nu15010075 (PMC9824624; doi:10.3390/nu15010075)
Supplement: Supplementary file 1 [file nutrients-15-00075-s001.zip]

Archive with 1 entries (1 files):
- nutrients-2079809-supplementary.pdf
